# Supplementary material for: Optineurin provides a mitophagy contact site for TBK1 activation
Source: EMBO J. 2024 Jan 29;43(5):754–79. doi: 10.1038/s44318-024-00036-1 (PMC10907724; doi:10.1038/s44318-024-00036-1)
Supplement: Supplementary file 2 — Source Data Fig. 1 [file 44318_2024_36_MOESM2_ESM.zip]

Archive with 59 entries (46 files):
- Figure1/
- Figure1/.DS_Store
- __MACOSX/Figure1/._.DS_Store
- Figure1/1H/
- Figure1/1F/
- Figure1/1A/
- Figure1/1G/
- Figure1/1I/
- Figure1/1L/
- Figure1/1K/
- Figure1/1B/
- Figure1/1E/
- Figure1/1D/
- Figure1/1C/
- Figure1/1J/
- Figure1/1H/SourceData_Fig1H.xlsx
- __MACOSX/Figure1/1H/._SourceData_Fig1H.xlsx
- Figure1/1F/SourceData_Fig1F.xlsx
- __MACOSX/Figure1/1F/._SourceData_Fig1F.xlsx
- Figure1/1A/SourceData_Fig1A.pdf
- __MACOSX/Figure1/1A/._SourceData_Fig1A.pdf
- Figure1/1G/SourceData_Fig1G.pdf
- __MACOSX/Figure1/1G/._SourceData_Fig1G.pdf
- Figure1/1I/SourceData_Fig1I.pdf
- __MACOSX/Figure1/1I/._SourceData_Fig1I.pdf
- Figure1/1L/SourceData_Fig1L_homo.tif
- __MACOSX/Figure1/1L/._SourceData_Fig1L_homo.tif
- Figure1/1L/SourceData_Fig1L.xlsx
- __MACOSX/Figure1/1L/._SourceData_Fig1L.xlsx
- Figure1/1L/SourceData_Fig1L_cytosol.tif
- __MACOSX/Figure1/1L/._SourceData_Fig1L_cytosol.tif
- Figure1/1L/SourceData_Fig1L_hetero.tif
- __MACOSX/Figure1/1L/._SourceData_Fig1L_hetero.tif
- Figure1/1K/SourceData_Fig1K_TBK1KO_DMSO_OPTN.tif
- __MACOSX/Figure1/1K/._SourceData_Fig1K_TBK1KO_DMSO_OPTN.tif
- Figure1/1K/SourceData_Fig1K_WT_val1hr_NDP52.tif
- __MACOSX/Figure1/1K/._SourceData_Fig1K_WT_val1hr_NDP52.tif
- Figure1/1K/SourceData_Fig1K_TBK1KO_DMSO_NDP52.tif
- __MACOSX/Figure1/1K/._SourceData_Fig1K_TBK1KO_DMSO_NDP52.tif
- Figure1/1K/SourceData_Fig1K_WT_DMSO_NDP52.tif
- __MACOSX/Figure1/1K/._SourceData_Fig1K_WT_DMSO_NDP52.tif
- Figure1/1K/SourceData_Fig1K_TBK1KO_val1hr_NDP52.tif
- __MACOSX/Figure1/1K/._SourceData_Fig1K_TBK1KO_val1hr_NDP52.tif
- Figure1/1K/SourceData_Fig1K_WT_val1hr_OPTN.tif
- __MACOSX/Figure1/1K/._SourceData_Fig1K_WT_val1hr_OPTN.tif
- Figure1/1K/SourceData_Fig1K_WT_DMSO_OPTN.tif
- __MACOSX/Figure1/1K/._SourceData_Fig1K_WT_DMSO_OPTN.tif
- Figure1/1K/SourceData_Fig1K_TBK1KO_val1hr_OPTN.tif
- __MACOSX/Figure1/1K/._SourceData_Fig1K_TBK1KO_val1hr_OPTN.tif
- Figure1/1B/SourceData_Fig1B.xlsx
- __MACOSX/Figure1/1B/._SourceData_Fig1B.xlsx
- Figure1/1E/SourceData_Fig1E.pdf
- __MACOSX/Figure1/1E/._SourceData_Fig1E.pdf
- Figure1/1D/SourceData_Fig1D.xlsx
- __MACOSX/Figure1/1D/._SourceData_Fig1D.xlsx
- Figure1/1C/SourceData_Fig1C.pdf
- __MACOSX/Figure1/1C/._SourceData_Fig1C.pdf
- Figure1/1J/SourceData_Fig1J.xlsx
- __MACOSX/Figure1/1J/._SourceData_Fig1J.xlsx
