# Supplementary material for: Optineurin provides a mitophagy contact site for TBK1 activation
Source: EMBO J. 2024 Jan 29;43(5):754–79. doi: 10.1038/s44318-024-00036-1 (PMC10907724; doi:10.1038/s44318-024-00036-1)
Supplement: Supplementary file 2 — Source Data Fig. 1 [file 44318_2024_36_MOESM2_ESM.zip › Figure1/1H/SourceData_Fig1H.xlsx]

## Sheet: Sheet1
		intensity			relative amount
protein	cell line	N1	N2	N3	N1	N2	N3	AVE
NDP52	WT	5093.42	9226.89	7815.29	1	1	1	1
	Penta KO	0	0	0	0	0	0	0
	Penta KO +NDP52 (low)	2645.4	4121.78	4841.32	0.519376	0.446714	0.619468	0.528519
	Penta KO +NDP52 (high)	16039.3	20984.5	19514	3.14903	2.27428	2.4969	2.64007
	Penta KO +OPTN (low)	0	0	0	0	0	0	0
	Penta KO +OPTN (high)	0	0	0	0	0	0	0
OPTN	WT	8937.29	11575.8	11787.1	1	1	1	1
	Penta KO	0	0	0	0	0	0	0
	Penta KO +NDP52 (low)	0	0	0	0	0	0	0
	Penta KO +NDP52 (high)	0	0	0	0	0	0	0
	Penta KO +OPTN (low)	6627.32	10062.5	10794.7	0.741536	0.869273	0.915804	0.842204
	Penta KO +OPTN (high)	27183.8	31996.2	36275	3.04161	2.76407	3.07751	2.96106
pTBK1	WT	12601	13506	10655.1	1	1	1	1
	Penta KO	149.607	375.971	293.263	0.0118726	0.0278374	0.0275232	0.022411
	Penta KO +NDP52 (low)	1760.96	2091.62	1947.03	0.139747	0.154866	0.182732	0.159115
	Penta KO +NDP52 (high)	3789.71	4352.95	4137.25	0.300746	0.322298	0.388287	0.33711
	Penta KO +OPTN (low)	8620.07	10101.4	8824.36	0.684076	0.747919	0.828179	0.753391
	Penta KO +OPTN (high)	21553.9	23490.8	21982.9	1.71049	1.73928	2.06313	1.83763
