# Supplementary material for: Optineurin provides a mitophagy contact site for TBK1 activation
Source: EMBO J. 2024 Jan 29;43(5):754–79. doi: 10.1038/s44318-024-00036-1 (PMC10907724; doi:10.1038/s44318-024-00036-1)
Supplement: Supplementary file 2 — Source Data Fig. 1 [file 44318_2024_36_MOESM2_ESM.zip › Figure1/1F/SourceData_Fig1F.xlsx]

## Sheet: Sheet1
	intensity			relative intensity
	N1	N2	N3	N1	N2	N3	AVE
WT	17775.6	14859.8	11575.1	100	100	100	100
OPTN KO	3660.3	2235.45	2286.15	20.5917	15.0435	19.7507	18.462
NDP52 KO	12315.7	9001.85	8555.97	69.2844	60.5784	73.9173	67.9267
