# Supplementary material for: Optineurin provides a mitophagy contact site for TBK1 activation
Source: EMBO J. 2024 Jan 29;43(5):754–79. doi: 10.1038/s44318-024-00036-1 (PMC10907724; doi:10.1038/s44318-024-00036-1)
Supplement: Supplementary file 2 — Source Data Fig. 1 [file 44318_2024_36_MOESM2_ESM.zip › Figure1/1L/SourceData_Fig1L.xlsx]

## Sheet: Sheet1
				number				percentage
cell line	protein	condition	N	cytosol	hetero	homo	total	cytosol	hetero	homo	total
WT HCT116	OPTN	DMSO	N1	100	0	0	100	100	0	0	100
			N2	100	0	0	100	100	0	0	100
			N3	100	0	0	100	100	0	0	100
			AVE					100	0	0	100
		val 1hr	N1	23	68	11	102	22.549	66.6667	10.7843	100
			N2	33	70	9	112	29.4643	62.5	8.03571	100
			N3	25	65	12	102	24.5098	63.7255	11.7647	100
			AVE					25.5077	64.2974	10.1949	100
				number				percentage
cell line	protein	condition	N	cytosol	hetero	homo	total	cytosol	hetero	homo	total
TBK1-/- HCT116	OPTN	DMSO	N1	100	0	0	100	100	0	0	100
			N2	100	0	0	100	100	0	0	100
			N3	100	0	0	100	100	0	0	100
			AVE					100	0	0	100
		val 1hr	N1	8	35	80	123	6.50407	28.4553	65.0407	100
			N2	8	30	64	102	7.84314	29.4118	62.7451	100
			N3	8	35	68	111	7.20721	31.5315	61.2613	100
			AVE					7.1848	29.7995	63.0157	100
				number				percentage
cell line	protein	condition		cytosol	hetero	homo	total	cytosol	hetero	homo	total
WT HCT116	NDP52	DMSO	N1	100	0	0	100	100	0	0	100
			N2	100	0	0	100	100	0	0	100
			N3	100	0	0	100	100	0	0	100
			AVE					100	0	0	100
		val 1hr	N1	13	90	0	103	12.6214	87.3786	0	100
			N2	9	95	0	104	8.65385	91.3462	0	100
			N3	19	102	0	121	15.7025	84.2975	0	100
			AVE					12.3259	87.6741	0	100
				number				percentage
cell line	protein	condition		cytosol	hetero	homo	total	cytosol	hetero	homo	total
TBK1-/- HCT116	NDP52	DMSO	N1	100	0	0	100	100	0	0	100
			N2	100	0	0	100	100	0	0	100
			N3	100	0	0	100	100	0	0	100
			AVE					100	0	0	100
		val 1hr	N1	9	105	2	116	7.75862	90.5172	1.72414	100
			N2	1	99	2	102	0.980392	97.0588	1.96078	100
			N3	8	92	0	100	8	92	0	100
			AVE					5.57967	93.192	1.22831	100
