# Supplementary material for: Optineurin provides a mitophagy contact site for TBK1 activation
Source: EMBO J. 2024 Jan 29;43(5):754–79. doi: 10.1038/s44318-024-00036-1 (PMC10907724; doi:10.1038/s44318-024-00036-1)
Supplement: Supplementary file 2 — Source Data Fig. 1 [file 44318_2024_36_MOESM2_ESM.zip › Figure1/1B/SourceData_Fig1B.xlsx]

## Sheet: Sheet1
			intensity			relative intensity
Protein	condition	Time (hr)	N1	N2	N3	N1	N2	N3	AVE
TBK1	val	0	9991.12	7345	7905.83	100	100	100	100
		0.5	9851	6401.95	7122.66	98.5975	87.1606	90.0937	91.9506
		1	9386.53	5817.15	6670.54	93.9488	79.1987	84.3749	85.8408
		2	9288.46	5359.2	6293.18	92.9672	72.9638	79.6017	81.8442
		3	8918.75	5861.44	6330	89.2668	79.8017	80.0675	83.0454
	valbaf	0	9991.12	7345	7905.83	100	100	100	100
		0.5	8918.75	6465.56	7282.54	89.2668	88.0266	92.116	89.8032
		1	9752.17	6594.8	7654.71	97.6084	89.7862	96.8236	94.7394
		2	9367.22	6082.73	8234.32	93.7555	82.8145	104.155	93.575
		3	9647.29	5746.44	7873.83	96.5587	78.236	99.5952	91.4633
pTBK1	val	0	262.849	484.577	458.698	6.59136	7.93262	8.57973	7.70124
		0.5	3987.78	6108.66	5346.3	100	100	100	100
		1	1996.28	2595.26	2523.55	50.0598	42.4848	47.2018	46.5822
		2	885.891	1046.23	1186.53	22.2151	17.1271	22.1934	20.5119
		3	934.012	1555.18	1892.13	23.4218	25.4587	35.3915	28.0907
	valbaf	0	262.849	484.577	458.698	6.59136	7.93262	8.57973	7.70124
		0.5	4703.78	5289	6740.49	117.955	86.5821	126.078	110.205
		1	5974.63	8136.1	8746.22	149.823	133.19	163.594	148.869
		2	7689.63	8451.44	9581.09	192.83	138.352	179.21	170.131
		3	8012.27	9768.08	10495.2	200.92	159.905	196.308	185.711
OPTN	val	0	8766.97	9837.15	7380.12	100	100	100	100
		0.5	9319.42	10253.7	10114.9	106.301	104.235	137.056	115.864
		1	6074.47	7116.97	6833.1	69.2881	72.348	92.5878	78.0746
		2	3189.08	6381.17	4633.85	36.3761	64.8681	62.7883	54.6775
		3	2796.62	4765.85	3505.9	31.8995	48.4475	47.5047	42.6172
	valbaf	0	8766.97	9837.15	7380.12	100	100	100	100
		0.5	8616.3	8646.68	9780.82	98.2813	87.8983	132.529	106.236
		1	8303.76	9577.51	10383.1	94.7164	97.3607	140.691	110.923
		2	8584.42	9819.26	9604.67	97.9177	99.8182	130.142	109.293
		3	8948.3	9948.09	9954.09	102.068	101.128	134.877	112.691
pOPTN	val	0	2115.08	3801.3	3463.49	45.089	47.4055	45.1158	45.8701
		0.5	4690.91	8018.67	7676.89	100	100	100	100
		1	2449.26	5515.7	3805.9	52.2128	68.7857	49.5761	56.8582
		2	1377.18	2391.42	2497.25	29.3586	29.8231	32.5294	30.5703
		3	825.406	3297.49	3162.37	17.5959	41.1226	41.1933	33.3039
	valbaf	0	2115.08	3801.3	3463.49	45.089	47.4055	45.1158	45.8701
		0.5	5192.91	9538.62	9885.84	110.702	118.955	128.774	119.477
		1	5208.28	11731.8	11340.7	111.029	146.307	147.725	135.02
		2	5160.98	11305.1	12474.8	110.021	140.985	162.498	137.834
		3	5910.98	10924.9	11343.7	126.009	136.243	147.764	136.672
