# Supplementary material for: Optineurin provides a mitophagy contact site for TBK1 activation
Source: EMBO J. 2024 Jan 29;43(5):754–79. doi: 10.1038/s44318-024-00036-1 (PMC10907724; doi:10.1038/s44318-024-00036-1)
Supplement: Supplementary file 2 — Source Data Fig. 1 [file 44318_2024_36_MOESM2_ESM.zip › Figure1/1D/SourceData_Fig1D.xlsx]

## Sheet: Sheet1
	intensiry			relative intensiry
	N1	N2	N3	N1	N2	N3	AVE
DMSO	172.435	406.163		1.71168	4.3422		3.02694
val	957.234	1005.48	1220.94	9.50198	10.7493	12.288	10.8465
val+Epoxomicin	881.82	1122.53	1490.31	8.75339	12.0007	14.999	11.9177
val+MG132	1196.18	1542.67	1501.13	11.8739	16.4924	15.108	14.4914
val+con A	9114.09	8595	8711.53	90.4711	91.8873	87.6763	90.0115
val+Baf	10074	9353.84	9936.02	100	100	100	100
