# Supplementary material for: Optineurin provides a mitophagy contact site for TBK1 activation
Source: EMBO J. 2024 Jan 29;43(5):754–79. doi: 10.1038/s44318-024-00036-1 (PMC10907724; doi:10.1038/s44318-024-00036-1)
Supplement: Supplementary file 2 — Source Data Fig. 1 [file 44318_2024_36_MOESM2_ESM.zip › Figure1/1J/SourceData_Fig1J.xlsx]

## Sheet: Sheet1
	intensity	relative amount	AVE
control valbaf 0.5hrs	2722.33	1.46903	1
	1404.65	0.757979
	1432.48	0.772996
OPTN OE valbaf 0.5hrs	5319.47	2.8705	2.5044
	4603.23	2.484
	4000.4	2.1587
control valbaf 3hrs	3997.1	2.15692	2.18017
	3836.98	2.07052
	4286.47	2.31307
OPTN OE valbaf 3hrs	12821.2	6.91861	7.20649
	13165	7.10412
	14077.9	7.59675
