# Supplementary material for: Optineurin provides a mitophagy contact site for TBK1 activation
Source: EMBO J. 2024 Jan 29;43(5):754–79. doi: 10.1038/s44318-024-00036-1 (PMC10907724; doi:10.1038/s44318-024-00036-1)
Supplement: Supplementary file 3 — Source Data Fig. 2 [file 44318_2024_36_MOESM3_ESM.zip]

Archive with 95 entries (82 files):
- Figure2/
- Figure2/.DS_Store
- __MACOSX/Figure2/._.DS_Store
- Figure2/2G/
- Figure2/2I/
- Figure2/2H/
- Figure2/2A/
- Figure2/2F/
- Figure2/2C/
- Figure2/2D/
- Figure2/2J/
- Figure2/2K/
- Figure2/2L/
- Figure2/2E/
- Figure2/2B/
- Figure2/2G/SourceData_Fig2G.xlsx
- __MACOSX/Figure2/2G/._SourceData_Fig2G.xlsx
- Figure2/2G/SourceData_Fig2G_hetero.tif
- __MACOSX/Figure2/2G/._SourceData_Fig2G_hetero.tif
- Figure2/2G/SourceData_Fig2G_cytosol.tif
- __MACOSX/Figure2/2G/._SourceData_Fig2G_cytosol.tif
- Figure2/2G/SourceData_Fig2G_homo.tif
- __MACOSX/Figure2/2G/._SourceData_Fig2G_homo.tif
- Figure2/2I/SourceData_Fig2I.xlsx
- __MACOSX/Figure2/2I/._SourceData_Fig2I.xlsx
- Figure2/2H/SourceData_Fig2H.pdf
- __MACOSX/Figure2/2H/._SourceData_Fig2H.pdf
- Figure2/2A/SourceData_Fig2A.pdf
- __MACOSX/Figure2/2A/._SourceData_Fig2A.pdf
- Figure2/2F/SourceData_Fig2F.xlsx
- __MACOSX/Figure2/2F/._SourceData_Fig2F.xlsx
- Figure2/2C/SourceData_Fig2C.pdf
- __MACOSX/Figure2/2C/._SourceData_Fig2C.pdf
- Figure2/2D/SourceData_Fig2D.xlsx
- __MACOSX/Figure2/2D/._SourceData_Fig2D.xlsx
- Figure2/2J/SourceData_Fig2J.pdf
- __MACOSX/Figure2/2J/._SourceData_Fig2J.pdf
- Figure2/2K/SourceData_Fig2K.xlsx
- __MACOSX/Figure2/2K/._SourceData_Fig2K.xlsx
- Figure2/2L/SourceData_Fig2L_936sec.tif
- Figure2/2L/SourceData_Fig2L_416sec.tif
- Figure2/2L/SourceData_Fig2L_312sec.tif
- __MACOSX/Figure2/2L/._SourceData_Fig2L_312sec.tif
- Figure2/2L/SourceData_Fig2L_520sec.tif
- Figure2/2L/SourceData_Fig2L_832sec.tif
- Figure2/2L/SourceData_Fig2L_208sec.tif
- __MACOSX/Figure2/2L/._SourceData_Fig2L_208sec.tif
- Figure2/2L/SourceData_Fig2L_0sec.tif
- __MACOSX/Figure2/2L/._SourceData_Fig2L_0sec.tif
- Figure2/2L/SourceData_Fig2L_624sec.tif
- Figure2/2L/SourceData_Fig2L_728sec.tif
- Figure2/2L/SourceData_Fig2L_104sec.tif
- __MACOSX/Figure2/2L/._SourceData_Fig2L_104sec.tif
- Figure2/2E/SourceData_Fig2E_OPTN_4LA_F178A.tif
- __MACOSX/Figure2/2E/._SourceData_Fig2E_OPTN_4LA_F178A.tif
- Figure2/2E/SourceData_Fig2E_OPTN_WT_WIPI2.tif
- __MACOSX/Figure2/2E/._SourceData_Fig2E_OPTN_WT_WIPI2.tif
- Figure2/2E/SourceData_Fig2E_none_Merge.tif
- __MACOSX/Figure2/2E/._SourceData_Fig2E_none_Merge.tif
- Figure2/2E/SourceData_Fig2E_OPTN_4LA.tif
- __MACOSX/Figure2/2E/._SourceData_Fig2E_OPTN_4LA.tif
- Figure2/2E/SourceData_Fig2E_none.tif
- __MACOSX/Figure2/2E/._SourceData_Fig2E_none.tif
- Figure2/2E/SourceData_Fig2E_OPTN_F178A_WIPI2.tif
- __MACOSX/Figure2/2E/._SourceData_Fig2E_OPTN_F178A_WIPI2.tif
- Figure2/2E/SourceData_Fig2E_OPTN_4LA_F178A_HSP60.tif
- __MACOSX/Figure2/2E/._SourceData_Fig2E_OPTN_4LA_F178A_HSP60.tif
- Figure2/2E/SourceData_Fig2E_OPTN_F178A.tif
- __MACOSX/Figure2/2E/._SourceData_Fig2E_OPTN_F178A.tif
- Figure2/2E/SourceData_Fig2E_OPTN_F178A_Merge.tif
- __MACOSX/Figure2/2E/._SourceData_Fig2E_OPTN_F178A_Merge.tif
- Figure2/2E/SourceData_Fig2E_OPTN_4LA_HSP60.tif
- __MACOSX/Figure2/2E/._SourceData_Fig2E_OPTN_4LA_HSP60.tif
- Figure2/2E/SourceData_Fig2E_none_WIPI2.tif
- __MACOSX/Figure2/2E/._SourceData_Fig2E_none_WIPI2.tif
- Figure2/2E/SourceData_Fig2E_OPTN_WT_Merge.tif
- __MACOSX/Figure2/2E/._SourceData_Fig2E_OPTN_WT_Merge.tif
- Figure2/2E/SourceData_Fig2E_none_HSP60.tif
- __MACOSX/Figure2/2E/._SourceData_Fig2E_none_HSP60.tif
- Figure2/2E/SourceData_Fig2E_OPTN_4LA_WIPI2.tif
- __MACOSX/Figure2/2E/._SourceData_Fig2E_OPTN_4LA_WIPI2.tif
- Figure2/2E/SourceData_Fig2E_OPTN_4LA_F178A_WIPI2.tif
- __MACOSX/Figure2/2E/._SourceData_Fig2E_OPTN_4LA_F178A_WIPI2.tif
- Figure2/2E/SourceData_Fig2E_OPTN_4LA_Merge.tif
- __MACOSX/Figure2/2E/._SourceData_Fig2E_OPTN_4LA_Merge.tif
- Figure2/2E/SourceData_Fig2E_OPTN_F178A_HSP60.tif
- __MACOSX/Figure2/2E/._SourceData_Fig2E_OPTN_F178A_HSP60.tif
- Figure2/2E/SourceData_Fig2E_OPTN_4LA_F178A_Merge.tif
- __MACOSX/Figure2/2E/._SourceData_Fig2E_OPTN_4LA_F178A_Merge.tif
- Figure2/2E/SourceData_Fig2E_OPTN_WT_HSP60.tif
- __MACOSX/Figure2/2E/._SourceData_Fig2E_OPTN_WT_HSP60.tif
- Figure2/2E/SourceData_Fig2E_OPTN_WT.tif
- __MACOSX/Figure2/2E/._SourceData_Fig2E_OPTN_WT.tif
- Figure2/2B/SourceData_Fig2B.xlsx
- __MACOSX/Figure2/2B/._SourceData_Fig2B.xlsx
