# Supplementary material for: Optineurin provides a mitophagy contact site for TBK1 activation
Source: EMBO J. 2024 Jan 29;43(5):754–79. doi: 10.1038/s44318-024-00036-1 (PMC10907724; doi:10.1038/s44318-024-00036-1)
Supplement: Supplementary file 3 — Source Data Fig. 2 [file 44318_2024_36_MOESM3_ESM.zip › Figure2/2G/SourceData_Fig2G.xlsx]

## Sheet: Sheet1
		number				percentage
stably expressing	N	cytosol	homo	hetero	total	cytosol	homo	hetero	total
OPTN WT	N1	8	14	88	110	7.27273	12.7273	80	100
	N2	4	8	90	102	3.92157	7.84314	88.2353	100
	N3	6	14	88	108	5.55556	12.963	81.4815	100
	AVE					5.58328	11.1778	83.2389	100
		number				percentage
stably expressing	N	cytosol	homo	hetero	total	cytosol	homo	hetero	total
OPTN 4LA	N1	22	66	12	100	22	66	12	100
	N2	15	77	10	102	14.7059	75.4902	9.80392	100
	N3	23	70	8	101	22.7723	69.3069	7.92079	100
	AVE					19.8261	70.2657	9.90824	100
		number				percentage
stably expressing	N	cytosol	homo	hetero	total	cytosol	homo	hetero	total
OPTN F178A	N1	16	40	55	111	14.4144	36.036	49.5495	100
	N2	20	39	61	120	16.6667	32.5	50.8333	100
	N3	10	40	59	109	9.17431	36.6972	54.1284	100
	AVE					13.4185	35.0778	51.5038	100
		number				percentage
stably expressing	N	cytosol	homo	hetero	total	cytosol	homo	hetero	total
OPTN 4LA/F178A	N1	23	75	16	114	20.1754	65.7895	14.0351	100
	N2	24	76	14	114	21.0526	66.6667	12.2807	100
	N3	19	80	9	108	17.5926	74.0741	8.33333	100
	AVE					19.6069	68.8434	11.5497	100
