# Supplementary material for: Optineurin provides a mitophagy contact site for TBK1 activation
Source: EMBO J. 2024 Jan 29;43(5):754–79. doi: 10.1038/s44318-024-00036-1 (PMC10907724; doi:10.1038/s44318-024-00036-1)
Supplement: Supplementary file 3 — Source Data Fig. 2 [file 44318_2024_36_MOESM3_ESM.zip › Figure2/2I/SourceData_Fig2I.xlsx]

## Sheet: Sheet1
			intensity			relative intensity
protein	condition	cell line	N1	N2	N3	N1	N2	N3	AVE
pTBK1	val 1hr	WT	10575.1	7320.68	7005.22	100	100	100	100
		FIP200 KO	5345.07	3773.88	3824.18	50.5439	51.551	54.5904	52.2284
		ATG9A KO	2925.2	2652.69	2622.76	27.6612	36.2356	37.4401	33.779
	val baf 3hrs	WT	16603	14294.6	14480.4	100	100	100	100
		FIP200 KO	7182.97	8227.29	8384.17	43.2631	57.555	57.9001	52.9061
		ATG9A KO	4147.47	4913.78	4555.3	24.9803	34.375	31.4584	30.2712
TBK1		WT	17646.6	19312.8	17685.8	100	100	100	100
		FIP200 KO	18923.6	19046.8	18406.5	107.236	98.6227	104.075	103.311
		ATG9A KO	17439.1	18402.4	17739.9	98.8239	95.286	100.306	98.1385
Actin		WT	16964.6	15470.1	13593.1	100	100	100	100
		FIP200 KO	16941.3	14725.3	13817.9	99.8627	95.1854	101.654	98.9007
		ATG9A KO	18288.1	14320.5	14051.8	107.801	92.5685	103.375	101.248
