# Supplementary material for: Optineurin provides a mitophagy contact site for TBK1 activation
Source: EMBO J. 2024 Jan 29;43(5):754–79. doi: 10.1038/s44318-024-00036-1 (PMC10907724; doi:10.1038/s44318-024-00036-1)
Supplement: Supplementary file 3 — Source Data Fig. 2 [file 44318_2024_36_MOESM3_ESM.zip › Figure2/2F/SourceData_Fig2F.xlsx]

## Sheet: Sheet1
number	none	WT	4LA	F178A	4LA/F178A
1	0	9	1	4	2
2	1	11	2	8	1
3	1	10	4	4	5
4	2	12	6	5	0
5	0	11	1	10	0
6	0	11	3	6	0
7	0	5	1	2	0
8	0	9	1	7	1
9	0	13	4	8	3
10	0	8	5	1	2
11	2	8	0	4	1
12	3	9	4	4	1
13	0	12	2	5	3
14	0	11	2	2	0
15	0	11	1	2	1
16	4	12	1	4	0
17	1	8	1	5	2
18	0	9	1	1	2
19	0	16	0	7	2
20	0	19	2	1	1
21	1	16	4	2	0
22	0	3	1	2	0
23	0	5	0	10	0
24	0	8	0	4	0
25	0	11	0	1	0
26	0	12	0	4	0
27	0	16	4	4	4
28	0	9	6	2	0
29	2	9	5	5	5
30	0	14	0	2	1
31	0	11	2	4	2
32	0	8	2	1	0
33	0	6	2	4	1
34	0	4	4	2	2
35	0	10	6	3	2
36	0	12	0	3	1
37	1	13	4	5	0
38	1	11	2	7	0
39	0	11	2	6	4
40	0	13	2	2	1
41	0	10	8	2	1
42	0	9	1	3	1
43	0	6	2	7	0
44	4	11	1	7	2
45		13	1	10	0
46				12	1
47					1
