# Supplementary material for: Optineurin provides a mitophagy contact site for TBK1 activation
Source: EMBO J. 2024 Jan 29;43(5):754–79. doi: 10.1038/s44318-024-00036-1 (PMC10907724; doi:10.1038/s44318-024-00036-1)
Supplement: Supplementary file 3 — Source Data Fig. 2 [file 44318_2024_36_MOESM3_ESM.zip › Figure2/2D/SourceData_Fig2D.xlsx]

## Sheet: Sheet1
		N1		N2		N3
	Time (hr)	intensity	parcentage	intensity	parcentage	intensity	parcentage	AVE
none	0	45	0.262795	57.364	0.258291	42.21	0.176116	0.232401
	0.5	46.778	0.273179	70.192	0.316052	44.351	0.18505	0.258093
	1	75.657	0.441829	71.778	0.323193	56.662	0.236416	0.333813
	2	105.607	0.616734	66.778	0.30068	62.389	0.260311	0.392575
OPTN WT	0	419.92	2.45229	400.627	1.80389	663.577	2.7687	2.34163
	0.5	5743.68	33.5425	9702.14	43.6856	11002.8	45.9079	41.0453
	1	13003.8	75.9409	19460.8	87.6256	19988	83.3975	82.3213
	2	17123.6	100	22209	100	23967.1	100	100
OPTN 4LA	0	53.364	0.31164	195.435	0.87998	878.749	3.40076	1.53079
	0.5	342.678	2.0012	800.284	3.60342	906.82	3.50939	3.038
	1	4431.66	25.8804	8201.89	36.9305	9601.02	37.1559	33.3223
	2	6660.22	38.895	10239.5	46.1051	14065.9	54.4349	46.4783
OPTN F178A	0	432.335	2.52479	516.355	2.15443	982.062	3.80058	2.8266
	0.5	1753.91	10.2427	4809.61	20.0676	5383.56	20.8344	17.0482
	1	10013.5	58.4777	14204	59.2647	16816.3	65.079	60.9405
	2	12658.6	73.925	18635	77.7525	19917.4	77.0802	76.2526
OPTN 4LA/F178A	0	200.021	1.1681	488.749	2.03925	690.577	2.67253	1.95996
	0.5	307.263	1.79438	763.577	3.18594	861.648	3.33458	2.77163
	1	4325.25	25.259	7197.46	30.0306	7886.99	30.5227	28.6041
	2	6710.68	39.1897	10806.9	45.0905	11372	44.0097	42.7633
