# Supplementary material for: Optineurin provides a mitophagy contact site for TBK1 activation
Source: EMBO J. 2024 Jan 29;43(5):754–79. doi: 10.1038/s44318-024-00036-1 (PMC10907724; doi:10.1038/s44318-024-00036-1)
Supplement: Supplementary file 3 — Source Data Fig. 2 [file 44318_2024_36_MOESM3_ESM.zip › Figure2/2K/SourceData_Fig2K.xlsx]

## Sheet: Sheet1
		intensity			relative intensity
cell line	Time (hr)	N1	N2	N3	N1	N2	N3	AVE
WT	0	663.406	268.849	384.506	4.18752	1.66699	2.49359	2.7827
	0.5	6406.02	4867.32	5908.1	40.4358	30.1796	38.3151	36.3102
	1	12719.3	13209	12601.5	80.2859	81.9018	81.7227	81.3035
	2	15842.5	16127.8	15419.8	100	100	100	100
FIP200 KO	0	2547.69	2637.93	2074.45	16.0814	16.3564	13.4532	15.297
	0.5	2947.57	3340.59	3275.47	18.6055	20.7132	21.242	20.1869
	1	3943.05	4477.07	4820.61	24.8892	27.7599	31.2625	27.9705
	2	6236.49	7164.87	7007.22	39.3657	44.4255	45.4431	43.0781
ATG9A KO	0	1578.84	1767.79	1827.45	9.96589	10.9611	11.8513	10.9261
	0.5	1799.96	1817.26	2148.86	11.3616	11.2678	13.9358	12.1884
	1	2175.79	2107.15	2924.64	13.7339	13.0653	18.9668	15.2554
	2	2857.33	3038.35	4123.25	18.0359	18.8391	26.74	21.205
