# Supplementary material for: Optineurin provides a mitophagy contact site for TBK1 activation
Source: EMBO J. 2024 Jan 29;43(5):754–79. doi: 10.1038/s44318-024-00036-1 (PMC10907724; doi:10.1038/s44318-024-00036-1)
Supplement: Supplementary file 3 — Source Data Fig. 2 [file 44318_2024_36_MOESM3_ESM.zip › Figure2/2B/SourceData_Fig2B.xlsx]

## Sheet: Sheet1
			intensity				relative intensity
protein	stably expressing	condition	N1	N2	N3	N4	N1	N2	N3	N4	AVE
TBK1	none	val 1hr	7276.44	6530.73	6702.8	7188.83	70.6176	68.5324	70.3258	66	68.869
	OPTN WT		10304	9529.41	9531.07	10933.7	100	100	100	100	100
	OPTN 4LA		10386	8835.17	10149.8	10910.2	100.796	92.7147	106.491	100	100.001
	OPTN F178A		10529.4	9845.19	9413.65	11257.3	102.188	103.314	98.7681	103	101.817
	OPTN 4LA/F178A		10750.9	9962.48	9505.53	11862.9	104.338	104.545	99.7321	109	104.404
pTBK1	none		333.435	108.364	374.849	229.021	2.98304	0.92958	3.44502	2	2.33941
	OPTN WT		11177.7	11657.3	10880.9	12982.8	100	100	100	100	100
	OPTN 4LA		4321.88	3874	3914.88	2399.74	38.6652	33.2324	35.9794	18	31.4693
	OPTN F178A		8368.44	8395.63	7616.97	9441.56	74.8673	72.0203	70.0032	73	72.4727
	OPTN 4LA/F178A		3512.64	3542.35	2798.57	2301.2	31.4254	30.3873	25.72	18	26.3832
Actin	none		12347.7	9816.22	8622.8	13381	108.668	104.152	97.3805	92	100.55
	OPTN WT		11362.7	9424.87	8854.75	14531.2	100	100	100	100	100
	OPTN 4LA		9974.02	10317.2	9192.63	13901.9	87.7784	109.467	103.816	96	99.2654
	OPTN F178A		8426.9	10076	8726.8	15318.9	74.1627	106.909	98.555	105	96.1566
	OPTN 4LA/F178A		9342.92	8143.8	8739.09	16641.2	82.2243	86.4076	98.6938	115	95.5814
			intensity			relative intensity
protein	stably expressing	condition	N1	N2	N3	N1	N2	N3	AVE
TBK1	none	valbaf 3hrs	7188.83	7112.42	7351.07	65.7535	62.6645	62.6423	63.6868
	OPTN WT		10933.7	11350.6	11735.2	100.006	100.006	100.001	100.004
	OPTN 4LA		10910.2	11697.9	12244.3	99.7912	103.065	104.34	102.399
	OPTN F178A		11257.3	12669	12681.8	102.967	111.621	108.068	107.552
	OPTN 4LA/F178A		11862.9	12143.8	14632.9	108.505	106.993	124.695	113.398
pTBK1	none		201.435	58.95	77.95	1.48147	0.542268	0.698477	0.907404
	OPTN WT		13597.8	10871.6	11160.7	100.006	100.005	100.006	100.006
	OPTN 4LA		5946.59	4335.15	5102.64	43.7346	39.8782	45.7226	43.1118
	OPTN F178A		7093.18	7777.2	7509	52.1672	71.5408	67.285	63.6643
	OPTN 4LA/F178A		3753.03	4695.69	4355.74	27.6019	43.1946	39.0299	36.6088
Actin	none		20221.1	15432.2	13381	120.121	99.1342	92.0862	103.78
	OPTN WT		16834	15567.9	14531.2	100	100.006	100.001	100.002
	OPTN 4LA		15107.9	14349.5	13901.9	89.7462	92.1787	95.6708	92.5319
	OPTN F178A		15036.6	15280.9	15318.9	89.3227	98.162	105.422	97.6357
	OPTN 4LA/F178A		14275.2	12670.8	16641.2	84.7999	81.395	114.522	93.5723
