# Supplementary material for: Optineurin provides a mitophagy contact site for TBK1 activation
Source: EMBO J. 2024 Jan 29;43(5):754–79. doi: 10.1038/s44318-024-00036-1 (PMC10907724; doi:10.1038/s44318-024-00036-1)
Supplement: Supplementary file 4 — Source Data Fig. 3 [file 44318_2024_36_MOESM4_ESM.zip]

Archive with 23 entries (16 files):
- Figure3/
- Figure3/.DS_Store
- Figure3/3A/
- Figure3/3A/SourceData_Fig3A-modified.xlsx
- Figure3/3B/
- Figure3/3B/.DS_Store
- Figure3/3B/SourceData_Fig3B.pdf
- Figure3/3C/
- Figure3/3C/SourceData_Fig3C.xlsx
- Figure3/3D/
- Figure3/3D/SourceData_Fig3D.pdf
- Figure3/3E/
- Figure3/3E/SourceData_Fig3E.pdf
- Figure3/3F/
- Figure3/3F/SourceData_Fig3F.pdf
- __MACOSX/Figure3/._.DS_Store
- __MACOSX/Figure3/3A/._SourceData_Fig3A.xlsx
- __MACOSX/Figure3/3B/._.DS_Store
- __MACOSX/Figure3/3B/._SourceData_Fig3B.pdf
- __MACOSX/Figure3/3C/._SourceData_Fig3C.xlsx
- __MACOSX/Figure3/3D/._SourceData_Fig3D.pdf
- __MACOSX/Figure3/3E/._SourceData_Fig3E.pdf
- __MACOSX/Figure3/3F/._SourceData_Fig3F.pdf
