# Supplementary material for: Optineurin provides a mitophagy contact site for TBK1 activation
Source: EMBO J. 2024 Jan 29;43(5):754–79. doi: 10.1038/s44318-024-00036-1 (PMC10907724; doi:10.1038/s44318-024-00036-1)
Supplement: Supplementary file 4 — Source Data Fig. 3 [file 44318_2024_36_MOESM4_ESM.zip › Figure3/3A/SourceData_Fig3A-modified.xlsx]

## Sheet: Sheet1
	FIP200 KO							ATG9A KO
number	TBK1	pTBK1	OPTN	NDP52	TAX1BP1	p62	NBR1	TBK1	pTBK1	OPTN	NDP52	TAX1BP1	p62	NBR1
1	92.5554	99.8706	76.502	83.2854	99.4918	88.0074	99.8854	92.3218	99.9077	79.6835	90.5277	99.8653	97.451	99.8637
2	92.642	99.9946	79.1807	81.7416	99.6087	90.4117	99.7176	91.072	99.9313	78.9362	89.8578	99.8919	99.8465	99.7928
3	91.3606	99.991	77.2877	85.6381	99.6988	96.8907	99.7896	87.5001	99.9418	85.8831	88.2274	99.9585	99.3658	98.6492
4	89.0935	99.9849	72.9993	75.036	99.5815	91.4026	99.939	93.2058	99.9832	70.1526	84.3806	98.7636	96.9314	99.4996
5	89.1221	99.9805	77.3564	81.4264	99.1359	89.0096	99.9092	92.9132	99.9609	73.6942	83.6832	99.8239	96.1147	99.6974
6	79.3817	99.9976	75.2037	79.4497	99.7681	89.9089	99.783	85.164	99.9589	74.8165	86.5028	99.7867	95.9943	99.8616
7	93.7911	99.9934	64.835	78.2099	99.5813	87.6933	99.9053	95.5721	99.9367	72.4192	80.1967	99.8057	93.7612	99.6195
8	85.3477	99.9497	62.0857	82.894	99.7893	91.3713	99.8114	91.8214	99.1479	73.7499	86.674	99.2757	97.1894	99.5156
9	90.1309	99.9963	61.9988	80.6008	99.7521	92.0921	99.7867	89.9424	99.1054	73.7168	92.4534	99.8087	96.2584	99.8666
10	85.3405	99.9275	57.3943	74.1295	99.8917	94.7557	99.8587	93.3436	99.9463	72.9695	88.7017	99.9641	97.264	99.59
11	87.678	99.9611	70.3092	85.0407	99.8994	91.8251	99.8345	90.9995	99.9416	61.3575	87.8811	99.6798	99.1806	99.565
12	89.5689	99.9664	64.534	75.7026	99.683	91.0228	99.9363	91.095	99.9444	77.819	88.1415	99.7556	90.1274	99.843
13	85.8092	99.9922	58.9544	73.0709	99.8791	88.8226	99.9258	89.5249	99.9944	65.8686	88.3253	99.899	94.0907	99.8004
14	89.0854	99.9961	61.035	84.5925	99.7861	92.2277	99.043	91.9045	99.9937	68.1935	76.7385	99.7711	94.77	99.6652
15	87.078	99.9241	66.1178	77.5298	99.7066	91.2338	99.5821	84.6617	99.8059	74.825	72.9436	99.9426	93.359	99.8618
16	74.5176	99.9852	67.8767	73.8222	99.7592	95.1343	99.0375	88.8471	99.9705	75.3374	85.2284	99.9661	95.1966	99.7635
17	90.9417	99.9793	58.7627	88.3165	99.0693	95.3362	99.2986	83.2371	99.9822	69.3163	78.6767	99.4095	95.6134	99.9755
18	90.2664	99.9191	68.1496	78.3996	99.9286	94.1245	99.4323	78.1023	99.9666	75.1395	87.3191	99.9643	97.865	99.9505
19	81.8471	99.9966	67.9078	69.9959	99.845	92.3743	99.472	88.4649	99.9374	77.8317	77.3597	99.9941	97.1301	99.8468
20	78.8226	99.9694	78.7222	82.9101	99.7804	92.2776	99.6224	82.5857	99.9504	81.1648	83.6325	99.991	92.4597	99.8555
21	89.6702	99.9379	73.5826	84.7374	99.8493	96.7944	99.6323	87.8842	99.9843	69.6929	82.4627	99.9687	93.1208	99.8671
22	87.3274	99.9791	75.1395	84.5163	99.8605	97.5829	99.8008	78.3176	99.9742	74.1091	88.3772	99.9487	93.4392	99.0461
23	81.7501	99.9862	65.5497	85.4602	99.8476	90.4045	99.7153	82.9496	99.9505	67.0235	83.8914	99.7232	98.5875	99.3397
24	79.6857	99.8516	76.7336	83.0911	99.8412	91.0521	99.4698	85.9174	99.9877	57.6945	85.1302	99.9535	95.9228	99.9147
25	87.1291	99.8476	77.2662	76.1827	99.8653	96.5356	99.6482	82.2803	99.9985	66.1407	83.6911	99.2661	88.7159	99.9214
26	90.0521	99.7202	61.3698	80.7392	99.8734	95.1964	99.9559	85.2841	99.596	73.8132	74.144	99.7807	98.53	99.5931
27	88.3954	99.6055	62.2331	75.0661	99.8337	91.6574	99.845	89.0061	99.832	74.5993	77.3004	99.8487	98.2544	99.922
28	88.7933	99.9031	72.2395	86.5675	99.7451	93.1545	99.8715	84.9845	99.9828	55.967	86.0604	99.893	98.4747	99.6272
29	89.0251	99.9492	58.7696	76.9942	99.8302	93.2473	99.9	84.9167	99.9707	66.851	74.2749	99.8897	99.2635	99.9496
30	72.0622	99.9885	68.6197	87.885	99.7948	94.3295	99.9563	81.1922	99.9839	69.6178	90.609	99.8948	95.0653	99.8305
31	81.4564	99.9898	72.2535	79.3058	99.8042	93.8275	99.6671	80.3567	99.7659	67.4169	81.9273	99.6765	94.1001	99.8395
32	86.484	99.7496	73.7926	85.4916	99.6091	93.3532	99.9916	86.4563	99.8819	66.8102	85.4455	99.8627	94.8222	99.8002
33	84.7312	99.7539	69.9816	83.23	99.5316	95.4084	98.8942	89.5832	99.9516	72.1851	83.3127	99.8232	88.352	99.9607
34	80.4009	99.8342	75.0269	83.3659	99.7641	94.9461	99.6447	88.978	99.9508	64.9277	83.2222	99.8735	81.8778	99.917
35	76.1247	99.8034	72.9337	90.1289	99.5578	94.7978	99.9084	89.4207	99.6233	64.0845	86.7104	99.8237	95.3726	99.8684
36	83.7062	99.8683	67.431	93.1763	99.7697	92.664	99.8856	91.5619	99.968	65.9406	90.776	99.8252	94.5587	99.8982
37	78.6464	99.9095	70.8977	88.9013	99.7009	96.2148	99.9552	86.7446	99.9887	69.6326	73.8875	99.7902	98.686	99.9109
38	87.4275	99.9274	63.0486	88.5632	99.4449	93.8907	99.9542	92.1719	99.8292	78.8588	79.0866	99.9039	97.7632	99.9723
39	84.732	99.9767	74.905	89.3175	99.6094	92.8339	99.9861	92.693	99.9274	76.9271	80.2009	99.8823	89.5712	99.9788
40	87.3971	99.9831	75.8551	76.6118	99.9328	94.2571	99.9157	91.113	99.924	75.4679	87.0148	99.8725	88.5181	99.3082
41	81.6568	99.8207	70.7659	78.4997	98.9167	94.0389	99.887	90.1883	99.874	90.5314	86.1507	99.7448	98.2585	99.16
42	72.6321	99.8791	66.2804	86.9318	99.6801	93.0913	99.8731	87.3172	99.901	84.9135	90.1092	99.0936	94.6988
43	88.7402	99.8765	77.6009	79.5106	99.893		99.9697	91.0596	99.9262		89.936	99.961
44	89.738	99.8672			99.8831			89.283	99.9981			99.8041
45	84.0758	99.8978
46	81.1128	99.93
47	86.5546
48	76.792
49	88.7266
50	85.8961
