# Supplementary material for: Optineurin provides a mitophagy contact site for TBK1 activation
Source: EMBO J. 2024 Jan 29;43(5):754–79. doi: 10.1038/s44318-024-00036-1 (PMC10907724; doi:10.1038/s44318-024-00036-1)
Supplement: Supplementary file 4 — Source Data Fig. 3 [file 44318_2024_36_MOESM4_ESM.zip › Figure3/3C/SourceData_Fig3C.xlsx]

## Sheet: Sheet1
		intensity									relative intensity
		Sup			Ppt			total			Sup			Ppt			total			Sup	Ppt
protein	cell line	N1	N2	N3	N1	N2	N3	N1	N2	N3	N1	N2	N3	N1	N2	N3	N1	N2	N3	AVE
TBK1	WT	10616.5	6079.9	10287.2	105.778	165.607	804.012	10722.2	6245.51	11091.2	116.62	73.1928	75.0981	1.16195	2.06606	5.86939	117.781	75.1059	80.9675	88.3035	3.03246
	FIP200 KO	8361.56	7265.15	11511.5	741.941	750.406	2186.9	9103.5	8015.55	13698.4	91.8499	87.4613	84.035	8.15006	9.36182	15.9647	100	96.3917	99.9997	87.7821	11.1588
	ATG9A KO	6296.61	7032.73	11077	450.749	680.113	1364.93	6747.36	7712.84	12441.9	69.1669	84.6634	80.8636	4.95138	8.48487	9.96418	74.1183	92.7515	90.8278	78.2313	7.80014
pTBK1	WT	2358.67	2146.67	683.698	505.991	439.749	181.435	2864.66	2586.42	865.133	10.5959	11.0351	4.32838	2.27306	2.26056	1.14864	12.8689	13.2957	5.47702	8.65311	1.89409
	FIP200 KO	14284.5	12273.3	7071.75	7975.73	7179.83	8724	22260.3	19453.1	15795.7	64.1704	63.0918	44.7701	35.8294	36.9084	55.2302	99.9998	100	100	57.3441	42.656
	ATG9A KO	11892.1	12163.3	7545.75	6624.9	6317.76	9479.94	18517	18481.1	17025.7	53.4229	62.5263	47.7709	29.7611	32.4769	60.016	83.1839	95.0032	107.787	54.5734	40.7513
OPTN	WT	10442.1	10028.8	15991.4	127.364	221.485	583.092	10569.5	10250.3	16574.5	77.0335	69.3212	66.7493	0.939588	1.53096	2.43387	77.973	70.8522	69.1832	71.0347	1.6348
	FIP200 KO	13178.2	14090.4	22303.2	377.092	376.678	1654.13	13555.3	14467.1	23957.4	97.2183	97.396	93.0955	2.78188	2.60369	6.90448	100	99.9997	99.9999	95.9033	4.09668
	ATG9A KO	10565.6	9509.43	15821.6	176.607	156.192	732.991	10742.2	9665.62	16554.6	77.9444	65.7314	66.0405	1.30286	1.07964	3.05956	79.2473	66.8111	69.1001	69.9055	1.81402
NDP52	WT	6375.9	3898.71	4855.61	400.263	380.435	1340.65	6776.17	4279.15	6196.26	54.018	34.8635	26.1354	3.39111	3.40197	7.21605	57.4091	38.2654	33.3514	38.3389	4.66971
	FIP200 KO	11367.7	10817.6	17253.8	435.678	365.263	1324.89	11803.3	11182.8	18578.7	96.3091	96.7341	92.8685	3.69115	3.26629	7.13124	100	100	99.9998	95.3039	4.69623
	ATG9A KO	8739.56	10440.5	11208.2	123.364	154.778	660.263	8862.92	10595.3	11868.5	74.0434	93.3619	60.3283	1.04517	1.38407	3.55387	75.0885	94.746	63.8821	75.9112	1.99437
TAX1BP1	WT	196.435	289.263	49.95	463.335	358.92	431.335	659.77	648.183	481.285	1.55494	2.60175	0.367739	3.66766	3.22828	3.17555	5.22259	5.83003	3.54329	1.50814	3.35716
	FIP200 KO	3222.64	2988.35	2928.4	9410.41	8129.8	10655.2	12633	11118.1	13583.6	25.5097	26.8785	21.5593	74.4907	73.1229	78.445	100	100.001	100.004	24.6491	75.3529
	ATG9A KO	2298.45	1549.67	1067.89	7239.51	7445.1	8444.41	9537.96	8994.76	9512.3	18.194	13.9384	7.86197	57.3063	66.9643	62.169	75.5003	80.9027	70.0309	13.3314	62.1465
p62	WT	4641.83	4267.71	4673.78	1057.31	1094.31	4722.02	5699.14	5362.02	9395.81	26.6285	25.1509	16.63	6.06538	6.44908	16.8016	32.6939	31.6	33.4316	22.8031	9.77202
	FIP200 KO	13342.5	12237.3	14566	4089.22	4731.07	13538.6	17431.8	16968.4	28104.6	76.5413	72.1182	51.8278	23.4584	27.8817	48.1721	99.9997	99.9999	99.9999	66.8291	33.1707
	ATG9A KO	11653.5	8292.27	11595.6	5101.95	5883.83	12585	16755.5	14176.1	24180.6	66.8521	48.8689	41.2586	29.2681	34.6752	44.7791	96.1202	83.5441	86.0377	52.3265	36.2408
NBR1	WT	142.263	156.849	132.192	1086.89	49.192	867.355	1229.15	206.041	999.547	1.2477	1.88822	0.843987	9.53254	0.592197	5.53768	10.7803	2.48042	6.38166	1.32664	5.2208
	FIP200 KO	4432.18	2714.42	2573.1	6969.73	5592.32	13089.7	11401.9	8306.74	15662.8	38.8719	32.6775	16.4281	61.1278	67.323	83.5719	100	100	100	29.3258	70.6742
	ATG9A KO	3845	1489.57	2292.86	5406.61	4022.3	13202	9251.61	5511.86	15494.9	33.7222	17.9321	14.6389	47.4185	48.4223	84.2891	81.141	66.3544	98.928	22.0977	60.0433
TOMM20	WT	20306.6	19874.2	22308.3	503.678	816.406	1430.55	20810.3	20690.6	23738.8	103.663	100.751	101.356	2.57123	4.13894	6.4996	106.234	104.893	107.856	101.924	4.40325
	FIP200 KO	18992.9	18262.3	20796.9	596.092	1463.13	1212.89	19589	19725.4	22009.8	96.9571	92.5797	94.4893	3.04299	7.41766	5.51069	100	100	100	94.6754	5.32378
	ATG9A KO	17948.6	17198.6	20825.7	1044.92	802.577	1213.06	18993.6	18001.2	22038.8	91.6261	87.1877	94.6203	5.33422	4.06883	5.51146	96.9604	91.2591	100.132	91.1447	4.9715
