# Supplementary material for: Optineurin provides a mitophagy contact site for TBK1 activation
Source: EMBO J. 2024 Jan 29;43(5):754–79. doi: 10.1038/s44318-024-00036-1 (PMC10907724; doi:10.1038/s44318-024-00036-1)
Supplement: Supplementary file 5 — Source Data Fig. 4 [file 44318_2024_36_MOESM5_ESM.zip]

Archive with 22 entries (16 files):
- Figure4/
- Figure4/.DS_Store
- __MACOSX/Figure4/._.DS_Store
- Figure4/4E/
- Figure4/4B/
- Figure4/4C/
- Figure4/4D/
- Figure4/4F/
- Figure4/4E/SourceData_Fig4E.xlsx
- __MACOSX/Figure4/4E/._SourceData_Fig4E.xlsx
- Figure4/4B/SourceData_Fig4B.pdf
- __MACOSX/Figure4/4B/._SourceData_Fig4B.pdf
- Figure4/4C/SourceData_Fig4C_WT.tif
- __MACOSX/Figure4/4C/._SourceData_Fig4C_WT.tif
- Figure4/4C/SourceData_Fig4C_TBK1KO.tif
- __MACOSX/Figure4/4C/._SourceData_Fig4C_TBK1KO.tif
- Figure4/4D/SourceData_Fig4D_TBK1KO.tif
- __MACOSX/Figure4/4D/._SourceData_Fig4D_TBK1KO.tif
- Figure4/4D/SourceData_Fig4D_WT.tif
- __MACOSX/Figure4/4D/._SourceData_Fig4D_WT.tif
- Figure4/4F/SourceData_Fig4F.xlsx
- __MACOSX/Figure4/4F/._SourceData_Fig4F.xlsx
