# Supplementary material for: Optineurin provides a mitophagy contact site for TBK1 activation
Source: EMBO J. 2024 Jan 29;43(5):754–79. doi: 10.1038/s44318-024-00036-1 (PMC10907724; doi:10.1038/s44318-024-00036-1)
Supplement: Supplementary file 5 — Source Data Fig. 4 [file 44318_2024_36_MOESM5_ESM.zip › Figure4/4E/SourceData_Fig4E.xlsx]

## Sheet: Sheet1
	pOPTN pS177
	WT	TBK1-/-
	intensity	intensity
1	107.585	0.225
2	123.814	0.312
3	145.957	0.105
4	129.03	0.109
5	131.189	0.08
6	128.288	0.025
7	131.345	0.117
8	175.915	0
9	111.972	0
10	129.881	0
11	79.172	2.953
12	113.99	9.532
13	107.534	0.993
14	152.224	1.771
15	157.077	0.287
16	153.591	1.117
17	150.5	0.14
18	166.939	0.329
19	208.5	0.032
20	146.987	0.87
21	140.022	0.708
22	121.705	1.191
23	123.939	0.288
24	79.057	0.237
25	112.237	0.334
26	120.94	0.25
27	118.095	0
28	2.079	0
29	44.997	0
30	3.034	0
31	4.205	0.51
32	22.006	0.219
33	38.242	0.006
34	38.23	0
35	46.196	0.037
36	197.674	0
37	188.952	0
38	160.837	0
39	168.875	0
40	44.798	0
41	81.661	0
42	96.286	0
43	97.669	0.756
44		0.203
