# Supplementary material for: Optineurin provides a mitophagy contact site for TBK1 activation
Source: EMBO J. 2024 Jan 29;43(5):754–79. doi: 10.1038/s44318-024-00036-1 (PMC10907724; doi:10.1038/s44318-024-00036-1)
Supplement: Supplementary file 5 — Source Data Fig. 4 [file 44318_2024_36_MOESM5_ESM.zip › Figure4/4F/SourceData_Fig4F.xlsx]

## Sheet: Sheet1
	pTBK1 pS172
	WT	TBK1-/-
	intensity	intensity
1	78.096	0.872
2	81.795	0.75
3	125.767	0.341
4	103.798	0.853
5	96.662	1.206
6	82.613	0.645
7	41.551	0.732
8	33.159	3.693
9	53.507	0.765
10	44.221	0.694
11	17.955	1.94
12	97.003	1.282
13	39.356	0.758
14	61.938	0.797
15	151.02	1.074
16	25.013	0.683
17	12.479	1.135
18	14.454	1.298
19	16.063	1.01
20	4.693	0.582
21	29.57	0.53
22	78.948	0.294
23	111.298	1.362
24	91.276	0.537
25	146.95	0.372
26	136.24	0.897
27	179.606	0.597
28	152.731	0.685
29	103.5	0.724
30	97.34	0.84
31	117.938	0.625
32	124.244	0.412
33	99.187	0.798
34	103.25	0.471
35	69.69	0.229
36	78.89	0.319
37	92.31	0.398
38	68.66	0.646
39	81.21	0.609
40	103.55	0.471
41		0.588
42		0.889
43		0.491
44		0.363
