# Supplementary material for: Optineurin provides a mitophagy contact site for TBK1 activation
Source: EMBO J. 2024 Jan 29;43(5):754–79. doi: 10.1038/s44318-024-00036-1 (PMC10907724; doi:10.1038/s44318-024-00036-1)
Supplement: Supplementary file 6 — Source Data Fig. 5 [file 44318_2024_36_MOESM6_ESM.zip]

Archive with 33 entries (27 files):
- Figure5/
- Figure5/5A/
- Figure5/.DS_Store
- __MACOSX/Figure5/._.DS_Store
- Figure5/5C/
- Figure5/5D/
- Figure5/5E/
- Figure5/5B/
- Figure5/5A/SourceData_Fig5A.pdf
- __MACOSX/Figure5/5A/._SourceData_Fig5A.pdf
- Figure5/5C/SourceData_Fig5C_R47H_AO6hrs.fcs
- Figure5/5C/SourceData_Fig5C_G217R_AO0h.fcs
- Figure5/5C/SourceData_Fig5C_none_AO0h.fcs
- Figure5/5C/SourceData_Fig5C_S172A_AO6hrs.fcs
- Figure5/5C/SourceData_Fig5C_D315N_AO0h.fcs
- Figure5/5C/SourceData_Fig5C_WT_AO0h.fcs
- Figure5/5C/SourceData_Fig5C_R47H_AO0h.fcs
- Figure5/5C/SourceData_Fig5C_R357Q_AO6hrs.fcs
- Figure5/5C/SourceData_Fig5C_G217R_AO6hrs.fcs
- Figure5/5C/SourceData_Fig5C_D315N_AO6hrs.fcs
- Figure5/5C/SourceData_Fig5C_none_AO6hrs.fcs
- __MACOSX/Figure5/5C/._SourceData_Fig5C_none_AO6hrs.fcs
- Figure5/5C/SourceData_Fig5C_R357Q_AO0h.fcs
- Figure5/5C/SourceData_Fig5C_S172A_AO60h.fcs
- Figure5/5C/SourceData_Fig5C_M559R_AO0h.fcs
- Figure5/5C/SourceData_Fig5C_M559R_AO6hrs.fcs
- Figure5/5C/SourceData_Fig5C_WT_AO6hrs.fcs
- Figure5/5D/SourceData_Fig5D.xlsx
- __MACOSX/Figure5/5D/._SourceData_Fig5D.xlsx
- Figure5/5E/SourceData_Fig5E.pdf
- __MACOSX/Figure5/5E/._SourceData_Fig5E.pdf
- Figure5/5B/SourceData_Fig5B.xlsx
- __MACOSX/Figure5/5B/._SourceData_Fig5B.xlsx
