# Supplementary material for: Optineurin provides a mitophagy contact site for TBK1 activation
Source: EMBO J. 2024 Jan 29;43(5):754–79. doi: 10.1038/s44318-024-00036-1 (PMC10907724; doi:10.1038/s44318-024-00036-1)
Supplement: Supplementary file 6 — Source Data Fig. 5 [file 44318_2024_36_MOESM6_ESM.zip › Figure5/5D/SourceData_Fig5D.xlsx]

## Sheet: Sheet1
		relative mitophagy rate
condition	TBK1	N1	N2	N3	AVE
AO 0h	none	3.9			3.9
	WT	2.5			2.5
	R47H	4.1			4.1
	D135N	4.2			4.2
	S172A	4.3			4.3
	G217R	2.7			2.7
	R357Q	3.1			3.1
	M559R	3.7			3.7
AO 6hrs	none	20.8	22.6	25.9	23.1
	WT	77.8	81.3	82.4	80.5
	R47H	30.3	37.9	43	37.0667
	D135N	31.5	36	38.6	35.3667
	S172A	27.4	36.8	39.8	34.6667
	G217R	27.4	31.5	36	31.6333
	R357Q	49.7	56.5	60.9	55.7
	M559R	25.2	30.7	32.1	29.3333
