# Supplementary material for: Optineurin provides a mitophagy contact site for TBK1 activation
Source: EMBO J. 2024 Jan 29;43(5):754–79. doi: 10.1038/s44318-024-00036-1 (PMC10907724; doi:10.1038/s44318-024-00036-1)
Supplement: Supplementary file 6 — Source Data Fig. 5 [file 44318_2024_36_MOESM6_ESM.zip › Figure5/5B/SourceData_Fig5B.xlsx]

## Sheet: Sheet1
TBK1	N1	N2	N3	Ave	SD
none	0.1	0.1	0.1	0	0
WT	100	100	100	100	0
R47H	112.162	125.632	103.622	113.805	11.097
D135N	104.125	102.929	101.909	102.988	1.10942
S172A	103.377	108.63	101.877	104.628	3.54602
G217R	55.0551	44.1912	46.7803	48.6755	5.6745
R357Q	58.8976	49.1846	55.1682	54.4168	4.89991
M559R	47.5516	46.1837	42.6071	45.4474	2.55315
pTBK1	N1	N2	N3	Ave	SD
none	0.1	0.1	0.1	0	0
WT	100	100	100	100	0
R47H	13.467	22.2169	17.2419	17.6419	4.38866
D135N	3.39125	5.37771	4.96264	4.5772	1.04782
S172A	0.539785	0.368991	0.402696	0.437157	0.0904623
G217R	13.0801	9.08231	6.59263	9.585	3.27279
R357Q	56.6632	49.0184	48.2946	51.3254	4.6368
M559R	25.2425	9.90829	10.4329	15.1946	8.70572
pOPTN	N1	N2	N3	Ave	SD
none	20.4418	17.9177	23.4356	20.5984	2.76225
WT	100	100.001	100	100	0.000753557
R47H	30.8569	25.9056	36.3631	31.0419	5.23121
D135N	22.2506	18.6781	24.5541	21.8276	2.96074
S172A	28.7345	20.4245	23.1125	24.0905	4.24044
G217R	27.8769	28.8178	28.6197	28.4381	0.496059
R357Q	58.8697	61.1096	61.118	60.3658	1.29562
M559R	21.517	19.8811	21.357	20.9184	0.901831
