# Supplementary material for: Optineurin provides a mitophagy contact site for TBK1 activation
Source: EMBO J. 2024 Jan 29;43(5):754–79. doi: 10.1038/s44318-024-00036-1 (PMC10907724; doi:10.1038/s44318-024-00036-1)
Supplement: Supplementary file 7 — Source Data Fig. 6 [file 44318_2024_36_MOESM7_ESM.zip]

Archive with 38 entries (29 files):
- Figure6/
- Figure6/6F/
- Figure6/6H/
- Figure6/6I/
- Figure6/6G/
- Figure6/.DS_Store
- __MACOSX/Figure6/._.DS_Store
- Figure6/6B/
- Figure6/6E/
- Figure6/6D/
- Figure6/6C/
- Figure6/6F/SourceData_Fig6F.pdf
- __MACOSX/Figure6/6F/._SourceData_Fig6F.pdf
- Figure6/6H/SourceData_Fig6H.pdf
- __MACOSX/Figure6/6H/._SourceData_Fig6H.pdf
- Figure6/6I/SourceData_Fig6I.xlsx
- __MACOSX/Figure6/6I/._SourceData_Fig6I.xlsx
- Figure6/6G/SourceData_Fig6G.pdf
- __MACOSX/Figure6/6G/._SourceData_Fig6G.pdf
- Figure6/6B/SourceData_Fig6B_clone8.fcs
- Figure6/6B/SourceData_Fig6B_clone9.fcs
- Figure6/6B/SourceData_Fig6B_clone11.fcs
- Figure6/6B/SourceData_Fig6B_clone10.fcs
- Figure6/6B/SourceData_Fig6B_clone12.fcs
- Figure6/6B/SourceData_Fig6B_clone7.fcs
- Figure6/6B/SourceData_Fig6B_clone6.fcs
- Figure6/6B/SourceData_Fig6B_clone4.fcs
- Figure6/6B/SourceData_Fig6B_clone5.fcs
- Figure6/6B/SourceData_Fig6B_clone1.fcs
- Figure6/6B/SourceData_Fig6B_YFP.fcs
- Figure6/6B/SourceData_Fig6B_clone2.fcs
- Figure6/6B/SourceData_Fig6B_clone3.fcs
- Figure6/6E/SourceData_Fig6E.pdf
- __MACOSX/Figure6/6E/._SourceData_Fig6E.pdf
- Figure6/6D/SourceData_Fig6D.xlsx
- __MACOSX/Figure6/6D/._SourceData_Fig6D.xlsx
- Figure6/6C/SourceData_Fig6C.xlsx
- __MACOSX/Figure6/6C/._SourceData_Fig6C.xlsx
