# Supplementary material for: Optineurin provides a mitophagy contact site for TBK1 activation
Source: EMBO J. 2024 Jan 29;43(5):754–79. doi: 10.1038/s44318-024-00036-1 (PMC10907724; doi:10.1038/s44318-024-00036-1)
Supplement: Supplementary file 7 — Source Data Fig. 6 [file 44318_2024_36_MOESM7_ESM.zip › Figure6/6I/SourceData_Fig6I.xlsx]

## Sheet: Sheet1
	intensity			percentage
MonoB	N1	N2	N3	N1	N2	N3	AVE
none	25667.8	15446.8	16163.6	100	100	100	100
#2	24368.3	13941.4	16173.1	94.9374	90.2545	100.059	95.0836
#3	22968.4	13133.1	14103.3	89.4833	85.0217	87.2538	87.2529
#4	10556.9	6989.42	7922.88	41.129	45.2485	49.0169	45.1314
#5	24416.5	13587.8	14646.6	95.1249	87.9651	90.615	91.235
#6	20742.6	14851.6	16602.4	80.8118	96.147	102.715	93.2244
#8	25040.6	15443.8	17050.1	97.5566	99.9806	105.485	101.007
#9	10876.6	6898.42	7297.18	42.3743	44.6593	45.1458	44.0598
