# Supplementary material for: Optineurin provides a mitophagy contact site for TBK1 activation
Source: EMBO J. 2024 Jan 29;43(5):754–79. doi: 10.1038/s44318-024-00036-1 (PMC10907724; doi:10.1038/s44318-024-00036-1)
Supplement: Supplementary file 7 — Source Data Fig. 6 [file 44318_2024_36_MOESM7_ESM.zip › Figure6/6D/SourceData_Fig6D.xlsx]

## Sheet: Sheet1
stably expressing	condition	N1	N2	N3	N4	AVE
YFP-TEV-OPTN monobody clone1	AO 5hrs	59.8	59.6	53.6	60.6	58.4
YFP-TEV-OPTN monobody clone2		54.6	55.2	54.6	61.2	56.4
YFP-TEV-OPTN monobody clone3		63.4	65.5	55	64	61.975
YFP-TEV-OPTN monobody clone4		53.4	52.6	53.4	55.8	53.8
YFP-TEV-OPTN monobody clone5		51.8	52.8	51.8	56.8	53.3
YFP-TEV-OPTN monobody clone6		50.4	53.8	61.9	64.7	57.7
YFP-TEV-OPTN monobody clone7		58.8	58.5	61	64.5	60.7
YFP-TEV-OPTN monobody clone8		58.2	61.4	59.7	61.5	60.2
YFP-TEV-OPTN monobody clone9		57.4	59.4	60	63.1	59.975
YFP-TEV-OPTN monobody clone10		55.4	58.6	56.9	59.5	57.6
YFP-TEV-OPTN monobody clone11		51.7	55.6	54.3	59.8	55.35
YFP-TEV-OPTN monobody clone12		50.4	56.2	53.8	56.9	54.325
YFP-TEV alone		59.7	60	52.8	58.9	57.85
