# Supplementary material for: Optineurin provides a mitophagy contact site for TBK1 activation
Source: EMBO J. 2024 Jan 29;43(5):754–79. doi: 10.1038/s44318-024-00036-1 (PMC10907724; doi:10.1038/s44318-024-00036-1)
Supplement: Supplementary file 7 — Source Data Fig. 6 [file 44318_2024_36_MOESM7_ESM.zip › Figure6/6C/SourceData_Fig6C.xlsx]

## Sheet: Sheet1
stably expressing	condition	N1	N2	N3	N4	AVE
YFP-TEV-OPTN monobody clone1	AO 5hrs	70.2	70.5	66.6	58.2	66.375
YFP-TEV-OPTN monobody clone2		38.9	39.3	50.4	43.1	42.925
YFP-TEV-OPTN monobody clone3		39.9	42.3	51.3	41.9	43.85
YFP-TEV-OPTN monobody clone4		40.8	41	51.7	42.2	43.925
YFP-TEV-OPTN monobody clone5		39.7	39.9	50.7	43.1	43.35
YFP-TEV-OPTN monobody clone6		43	42.8	55.5	46.5	46.95
YFP-TEV-OPTN monobody clone7		87	86.7	81.5	76	82.8
YFP-TEV-OPTN monobody clone8		37.4	39.6	53	44.7	43.675
YFP-TEV-OPTN monobody clone9		38.8	43.3	55	47.8	46.225
YFP-TEV-OPTN monobody clone10		80.1	81.6	76.4	71.5	77.4
YFP-TEV-OPTN monobody clone11		78.5	80.3	79.3	73.8	77.975
YFP-TEV-OPTN monobody clone12		76.1	77.1	77.9	71.5	75.65
YFP-TEV alone		79.3	79	79.3	73.5	77.775
