# Supplementary material for: Optineurin provides a mitophagy contact site for TBK1 activation
Source: EMBO J. 2024 Jan 29;43(5):754–79. doi: 10.1038/s44318-024-00036-1 (PMC10907724; doi:10.1038/s44318-024-00036-1)
Supplement: Supplementary file 8 — Source Data Fig. 7 [file 44318_2024_36_MOESM8_ESM.zip]

Archive with 58 entries (54 files):
- Figure7/
- Figure7/.DS_Store
- __MACOSX/Figure7/._.DS_Store
- Figure7/7C/
- Figure7/7B/
- Figure7/7A/
- Figure7/7C/SourceData_Fig7C.xlsx
- __MACOSX/Figure7/7C/._SourceData_Fig7C.xlsx
- Figure7/7B/SourceData_Fig7B.pdf
- __MACOSX/Figure7/7B/._SourceData_Fig7B.pdf
- Figure7/7A/SourceData_Fig7A_MonoB3_NT_GFP.tif
- __MACOSX/Figure7/7A/._SourceData_Fig7A_MonoB3_NT_GFP.tif
- Figure7/7A/SourceData_Fig7A_MonoB4_valbaf90min_OPTN.tif
- __MACOSX/Figure7/7A/._SourceData_Fig7A_MonoB4_valbaf90min_OPTN.tif
- Figure7/7A/SourceData_Fig7A_MonoB4_valbaf90min_TOMM20.tif
- __MACOSX/Figure7/7A/._SourceData_Fig7A_MonoB4_valbaf90min_TOMM20.tif
- Figure7/7A/SourceData_Fig7A_MonoB4_valbaf90min_Merge.tif
- __MACOSX/Figure7/7A/._SourceData_Fig7A_MonoB4_valbaf90min_Merge.tif
- Figure7/7A/SourceData_Fig7A_GFP_valbaf90min_OPTN.tif
- __MACOSX/Figure7/7A/._SourceData_Fig7A_GFP_valbaf90min_OPTN.tif
- Figure7/7A/SourceData_Fig7A_MonoB3_valbaf90min_TOMM20.tif
- __MACOSX/Figure7/7A/._SourceData_Fig7A_MonoB3_valbaf90min_TOMM20.tif
- Figure7/7A/SourceData_Fig7A_GFP_valbaf90min_GFP.tif
- __MACOSX/Figure7/7A/._SourceData_Fig7A_GFP_valbaf90min_GFP.tif
- Figure7/7A/SourceData_Fig7A_GFP_NT_TOMM20.tif
- __MACOSX/Figure7/7A/._SourceData_Fig7A_GFP_NT_TOMM20.tif
- Figure7/7A/SourceData_Fig7A_MonoB3_NT_TOMM20.tif
- __MACOSX/Figure7/7A/._SourceData_Fig7A_MonoB3_NT_TOMM20.tif
- Figure7/7A/SourceData_Fig7A_MonoB4_NT_Merge.tif
- __MACOSX/Figure7/7A/._SourceData_Fig7A_MonoB4_NT_Merge.tif
- Figure7/7A/SourceData_Fig7A_MonoB3_NT_Merge.tif
- __MACOSX/Figure7/7A/._SourceData_Fig7A_MonoB3_NT_Merge.tif
- Figure7/7A/SourceData_Fig7A_MonoB4_NT_OPTN.tif
- __MACOSX/Figure7/7A/._SourceData_Fig7A_MonoB4_NT_OPTN.tif
- Figure7/7A/SourceData_Fig7A_MonoB4_NT_TOMM20.tif
- __MACOSX/Figure7/7A/._SourceData_Fig7A_MonoB4_NT_TOMM20.tif
- Figure7/7A/SourceData_Fig7A_GFP_valbaf90min_Merge.tif
- __MACOSX/Figure7/7A/._SourceData_Fig7A_GFP_valbaf90min_Merge.tif
- Figure7/7A/SourceData_Fig7A_GFP_NT_OPTN.tif
- __MACOSX/Figure7/7A/._SourceData_Fig7A_GFP_NT_OPTN.tif
- Figure7/7A/SourceData_Fig7A_MonoB4_NT_GFP.tif
- __MACOSX/Figure7/7A/._SourceData_Fig7A_MonoB4_NT_GFP.tif
- Figure7/7A/SourceData_Fig7A_GFP_valbaf90min_TOMM20.tif
- __MACOSX/Figure7/7A/._SourceData_Fig7A_GFP_valbaf90min_TOMM20.tif
- Figure7/7A/SourceData_Fig7A_MonoB4_valbaf90min_GFP.tif
- __MACOSX/Figure7/7A/._SourceData_Fig7A_MonoB4_valbaf90min_GFP.tif
- Figure7/7A/SourceData_Fig7A_GFP_NT_GFP.tif
- __MACOSX/Figure7/7A/._SourceData_Fig7A_GFP_NT_GFP.tif
- Figure7/7A/SourceData_Fig7A_MonoB3_NT_OPTN.tif
- __MACOSX/Figure7/7A/._SourceData_Fig7A_MonoB3_NT_OPTN.tif
- Figure7/7A/SourceData_Fig7A_GFP_NT_Merge.tif
- __MACOSX/Figure7/7A/._SourceData_Fig7A_GFP_NT_Merge.tif
- Figure7/7A/SourceData_Fig7A_MonoB3_valbaf90min_OPTN.tif
- __MACOSX/Figure7/7A/._SourceData_Fig7A_MonoB3_valbaf90min_OPTN.tif
- Figure7/7A/SourceData_Fig7A_MonoB3_valbaf90min_GFP.tif
- __MACOSX/Figure7/7A/._SourceData_Fig7A_MonoB3_valbaf90min_GFP.tif
- Figure7/7A/SourceData_Fig7A_MonoB3_valbaf90min_Merge.tif
- __MACOSX/Figure7/7A/._SourceData_Fig7A_MonoB3_valbaf90min_Merge.tif
