# Supplementary material for: Optineurin provides a mitophagy contact site for TBK1 activation
Source: EMBO J. 2024 Jan 29;43(5):754–79. doi: 10.1038/s44318-024-00036-1 (PMC10907724; doi:10.1038/s44318-024-00036-1)
Supplement: Supplementary file 8 — Source Data Fig. 7 [file 44318_2024_36_MOESM8_ESM.zip › Figure7/7C/SourceData_Fig7C.xlsx]

## Sheet: Sheet1
			intensity			relative amount
protein	condition	MonoB	N1	N2	N3	N1	N2	N3	AVE
pTBK1	valbaf 0hr	none	614.406	1090.6	509.163	6.02408	14.1558	7.09567	9.09184
		#3	529.577	917.062	562.456	5.19236	11.9033	7.83836	8.31134
		#4	716.406	533.163	356.092	7.02416	6.92036	4.96248	6.30234
	valbaf 1hr	none	10199.2	7704.27	7175.68	100	100	100	100
		#3	2157.2	1792.79	2124.74	21.1508	23.2701	29.6103	24.6771
		#4	2013.08	1780.2	2046.03	19.7377	23.1067	28.5134	23.786
	valbaf 3hrs	none	11776.7	9258.68	9461.75	115.467	120.176	131.859	122.501
		#3	1790.79	1680.79	1530.55	17.5582	21.8164	21.3297	20.2347
		#4	1310.72	1718.38	3242.52	12.8512	22.3042	45.1876	26.781
pOPTN	valbaf 0hr	none	1210.36	1689.5	1588.6	8.00165	15.5362	11.9438	11.8272
		#3	858.234	1240.01	1231.18	5.67378	11.4029	9.2566	8.77775
		#4	1422.84	1233.13	1413.26	9.40639	11.3396	10.6255	10.4572
	valbaf 1hr	none	15126.3	10874.6	13300.6	100	100	100	100
		#3	5292.41	4223.73	5401.51	34.9881	38.8405	40.611	38.1465
		#4	5474.82	4709.92	4791.1	36.194	43.3114	36.0216	38.509
	valbaf 3hrs	none	11604.8	7305.17	10743.8	76.7195	67.1767	80.7766	74.891
		#3	4719.51	3012.59	3926.2	31.2006	27.7031	29.5189	29.4742
		#4	3913.27	3841.37	3943.95	25.8706	35.3244	29.6524	30.2825
